# Supplementary material for: Spatio–Temporal Heterogeneity of Urban Expansion and Population Growth in China
Source: Int J Environ Res Public Health. 2021 Dec 10;18(24):13031. doi: 10.3390/ijerph182413031 (PMC8701062; doi:10.3390/ijerph182413031)
Supplement: Supplementary file 1 [file ijerph-18-13031-s001.zip]

Archive with 1 entries (1 files):
- ijerph-1494660-supplementary.pdf
